# Supplementary material for: Diminished Late Gestation Placental Volume in Fetal Heart Disease and Implications for Birth Anthropometrics
Source: J Cardiovasc Dev Dis. 2026 May 31;13(6):236. doi: 10.3390/jcdd13060236 (PMC13301887; doi:10.3390/jcdd13060236)
Supplement: Supplementary file 1 [file jcdd-13-00236-s001.zip]

Archive with 1 entries (1 files):
- jcdd-4318106-supplementary.pdf
